# Supplementary material for: Dorset Pre-Inuit and Beothuk foodways in Newfoundland, ca. AD 500-1829
Source: PLoS One. 2019 Jan 7;14(1):e0210187. doi: 10.1371/journal.pone.0210187 (PMC6322756; doi:10.1371/journal.pone.0210187)
Supplement: S1 Table — (XLSX) [file pone.0210187.s001.xlsx]

## Sheet: Sheet1
Standard ID	Material	N	Accepted δ13C	SD	Measured δ13C	SD	Accepted δ15N	SD	Measured δ15N	SD	%C	SD	%N	SD	Run No.
D-Fructose	Sugar	6	-10.5	0.1	-10.5	0					40.2	0.3			1
		5			-10.5	0.1					39.7	0.6			2
		6			-10.5	0					40	0.4			3
		6			-10.5	0.1					39.9	0.3			4
		5			-10.5	0.1					40.3	0.5			5
IAEA-N-2a	(NH4)2SO4	6					20.3	0.1	20.3	0.4			20.5	1	1
		6							20.3	0.2			22.4	1.3	2
		6							20.3	0.1			21.6	0.4	3
		5							20.3	0.1			21.1	0.3	4
EDTA 2	Aminopolycarboxylic acid	8	-40.4	0	-40.4	0.1	-0.8	0	-0.8	0.1					1
		9			-40.4	0.1			-0.8	0.1	40.1	0.9	9.7	0.3	2
		6			-40.4	0.1			-0.8	0.1	41	0.4	9.6	0.6	3
		6			-40.4	0.1			-0.8	0.1	41.3	0.3	9.6	0.1	4
		6			-40.4	0.1			-0.8	0.1	41.3	0.4	9.7	0.1	5
		7			-40.4	0			-0.8	0.2	41.3	1.4	9.7	0.3	6
Sulfanilamide	Organic sulphur	4			-28.9	0.1			-3.5	0	41.9	0.3	16.3	0.2	1
		6			-29	0.1			-3.9	0.1	42	0.7	16.3	0.3	2
		6			-29.1	0.2			-3.4	0.3	41.9	0.6	16.3	0.5	3
		6			-29.2	0.1			-3.6	0.1	41.8	0.3	16.9	1.7	4
		6			-29.2	0.1			-3.6	0.1	41.7	0.5	16.2	0.2	5
		6			-29	0			-3.8	0.2	41.7	0.7	16.3	0.2	6
B-2155	Casein	3	-27	0.1	-27.3	0.1	6	0.1	6	0.2	48.6	0.9	14	0.4	1
		4			-27.2	0			6.1	0.2	47.3	1.6	13.9	0.5	2
		4			-27.3	0.2			6.2	0.1	48.6	0.1	14.6	0.2	3
		4			-27.2	0.1			5.9	0.1	48.1	0.5	14	0.2	4
		4			-27.3	0.2			5.8	0.1	48.2	0.5	14.1	0.2	5
		4			-27.2	0.1			5.7	0.2	47.1	0.7	13.7	0.3	6
L-Valine 2	Amino acid	6	-9.4	0	-9.4	0.1	30.1	0	29.5	0.1	51.5	0.3	12.2	0.1	5
USGS-26	(NH4)2SO4	5					53.6	0.3	53.6	0.1			22	0.3	6
