# Supplementary material for: Dorset Pre-Inuit and Beothuk foodways in Newfoundland, ca. AD 500-1829
Source: PLoS One. 2019 Jan 7;14(1):e0210187. doi: 10.1371/journal.pone.0210187 (PMC6322756; doi:10.1371/journal.pone.0210187)
Supplement: S2 Table — (XLSX) [file pone.0210187.s002.xlsx]

## Sheet: Sheet1
Culture	Site	Sample ID	Lab ID	Age	Sex	% Col	%C	%N	C:N	δ13C (‰)	δ15N (‰)	Reference
Dorset	Crow Head Cave	55		Subadult	Unknown	3.2	39.6	14.5	3.2	-12.8	25.8	This study
Dorset	Crow Head Cave	55B		Subadult	Unknown	1.6	41.3	14.7	3	-12.5	25.5	This study
Dorset	Crow Head Cave	55C		Subadult	Unknown	5	43.1	15.6	2.9	-13.5	23.1	This study
Dorset	Crow Head Cave	55E		Subadult	Unknown	1.8	42.1	15.2	2.9	-12.6	21.5	This study
Dorset	Eastern Point	174	MARC 935	Unknown	Unknown	4.1	44.6	16.2	3.2	-13.3	20.9	Raghavan et al. (2014)
Dorset	Englee/Lane's Cove	57	MARC 932	Subadult	Unknown	2	43.2	15.4	3.3	-13.2	20.9	Raghavan et al. (2014)
Dorset	Englee	70A	MARC 2638	Subadult	Unknown	12.2	44.7	16.2	3.2	-13.1	25	This study
Dorset	Englee	70B	MARC 2644	Subadult	Unknown	17.6	46.9	17	3.2	-12.7	25	This study
Dorset	Englee	70C	MARC 2630	Adult	Unknown	13.1	46.1	16.2	3.2	-13	20.7	This study
Dorset	Englee	70D	MARC 2631	Adult	Unknown	6.2	41.9	15.4	3.2	-12.8	21.1	Duggan et al. (2017)
Dorset	Englee	70E	MARC 2617	Subadult	Unknown	7.3	46.3	16.7	3.2	-12.7	22.6	This study
Dorset	Englee	70 (2)	MARC 3217	Adult	Unknown	3.6	44.7	16.5	3.1	-13	21.3	This study
Dorset	Gargamelle Rockshelter	172_1	MARC 552	Adult	Unknown	23.7	44.8	16	3.3	-12.8	20.5	Raghavan et al. (2014)
Dorset	Gargamelle Rockshelter	172_2	MARC 553	Adult	Unknown	21	44.7	16	3.3	-13	21.5	Raghavan et al. (2014)
Dorset	Gargamelle Rockshelter	172_3	MARC 554	Adult	Unknown	23.8	44.7	16.1	3.2	-12.5	20.3	Raghavan et al. (2014)
Dorset	Gargamelle Rockshelter	172_4	MARC 555	Adult	Unknown	22.3	43.3	15.4	3.3	-13.3	19.8	Raghavan et al. (2014)
Dorset	Gargamelle Rockshelter	172_5	MARC 556	Adult	Unknown	30.5	43.8	15.6	3.3	-12.9	20.9	Raghavan et al. (2014)
Dorset	Indian Cove	297		Unknown	Unknown	1.4	42.1	15	3.3	-13.2	20.4	Duggan et al. (2017)
Dorset	Indian Cove	298		Unknown	Unknown	4.1	42.9	15	3.3	-13.3	20.1	Duggan et al. (2017)
Dorset	Phillip's Garden	173B	MARC 934	Unknown	Unknown	2.7	43.2	15.1	3.5	-14	21.1	Raghavan et al. (2014)
Dorset	Pumbley Cove	56		Unknown	Unknown	2.7	43.1	15.7	3.2	-13.7	19.7	Raghavan et al. (2014)
Beothuk	Big Island	240		Subadult	Unknown	14	47	16	3.4	-14.7	20	This study
Beothuk	Big Island	265		Adult	Male?	4.8	42.2	15.4	3.2	-15	16.5	Duggan et al. (2017)
Beothuk	Charles Arm	XIII-A-13a	MARC 3478	Adult	Male	9.5	47	17.2	3.2	-15.4	16.1	Duggan et al. (2017)
Beothuk	Charles Arm	XIII-A-13b	MARC 3481	Adult	Unknown	10.2	46.1	16.9	3.2	-15.5	15.1	Duggan et al. (2017)
Beothuk	Charles Arm	XIII-A-14	MARC 3484	Subadult	Unknown	6.8	46.7	17.5	3.2	-15.5	14.9	This study
Beothuk	Comfort Island	152		Adult	Male	3.8	47	17.1	3.2	-14.5	16	Duggan et al. (2017)
Beothuk	Comfort Island	294		Adult	Unknown	5.3	42.7	15.3	3.3	-14.7	16	Duggan et al. (2017)
Beothuk	Comfort Island	296		Adult	Unknown	6.1	43.9	15.9	3.2	-14.7	16	Duggan et al. (2017)
Beothuk	Cranberry Island	151		Adult	Unknown	9.1	42.7	15.7	3.2	-14.6	16.6	Duggan et al. (2017)
Beothuk	Devil's Cove	299		Adult	Unknown	4.7	44.4	16	3.2	-14.7	17.1	Duggan et al. (2017)
Beothuk	Devil's Cove	XIII-A-12A		Adult	Unknown	6.9	44.6	16.1	3.2	-14.2	17	Duggan et al. (2017)
Beothuk	Fox Bar	270A		Adult	Unknown	3.1	43.9	15.5	3.3	-14.4	17.3	This study
Beothuk	Fox Bar	270B		Adult	Male	1.8	42.4	15.1	3.3	-14.5	17.4	This study
Beothuk	Fox Bar	270C		Adult	Unknown	5.6	44.8	16	3.3	-13.8	18.2	This study
Beothuk	Fox Bar	270D	MARC 2513	Subadult	Unknown	16.7	45.3	16.3	3.2	-15.4	16.4	This study
Beothuk	Fox Bar	270E		Infant	Unknown	1.3	45	15.6	3.4	-14.4	18.5	Duggan et al. (2017)
Beothuk	Fox Bar	270F	MARC 2512	Adult	Unknown	23	45	16.1	3.3	-14.5	17.9	This study
Beothuk	Fox Bar	270G	MARC 2510	Adult	Unknown	24.2	44.9	15.7	3.3	-14.2	18.3	This study
Beothuk	High Greco Island	290		Adult	Female?	3.9	41.5	15	3.2	-14.6	17.2	Duggan et al. (2017)
Beothuk	Ladle Point	266 (skull)		Adult	Female?	3.9	42	15.3	3.2	-16.6	13.3	Duggan et al. (2017)
Beothuk	Ladle Point	266 (M2)	MARC 3218	Adult	Female?	17.8	47.1	17.4	3.2	-16.2	13.7	This study
Beothuk	Long Island	XIII-A-1 (radius)	MARC 3485	Adult	Male	9	47	17.2	3.2	-14.4	15.8	This study
Beothuk	Long Island	XIII-A-1 (rib)	MARC 3486	Adult	Male	10.3	46.7	17.1	3.2	-14.8	16.7	This study
Beothuk	Long Island	XIII-A-1 (femur)	MARC 3476	Adult	Male	11.1	45.9	16.7	3.2	-14.6	15.9	Duggan et al. (2017)
Beothuk	Long Island	XIII-A-2-1		Subadult	Unknown	8.1	40.3	14.7	3.2	-15.2	16.6	This study
Beothuk	Long Island	XIII-A-2-2	MARC 3479	Adult	Female?	9.7	45.3	16.5	3.2	-14.9	16.2	This study
Beothuk	Long Island	XIII-A-8		Adult	Female	1.1	42.3	15.3	2.3	-14.4	16.7	This study
Beothuk	Red Indian Lake	Nonosabasut		Adult	Male					-15.8	13.2	Kuch et al. (2007)
Beothuk	Red Indian Lake	Demasduit		Adult	Female					-15.2	13.1	Kuch et al. (2007)
Beothuk ?	Rogers Cove	268	MARC 3242	Adult	Male?	11	43.4	15.8	3.2	-14.7	17.8	Duggan et al. (2017)
Beothuk	Swan Island	291		Adult	Unknown	5	42.8	15.5	3	-14.4	16.5	This study
Beothuk	Swan Island	292		Subadult	Unknown	3.3	44.3	15.7	3.3	-14	20.5	Duggan et al. (2017)
Beothuk	Swan Island	XIII-A-10		Adult	Unknown	9.5	42.5	15.5	3.2	-15.2	15.1	Duggan et al. (2017)
Beothuk	Western Indian Island	XIII-A3/c	MARC 3483	Adult	Unknown	6.7	46.4	16.7	3.2	-15.1	17	This study
