# Supplementary material for: Dorset Pre-Inuit and Beothuk foodways in Newfoundland, ca. AD 500-1829
Source: PLoS One. 2019 Jan 7;14(1):e0210187. doi: 10.1371/journal.pone.0210187 (PMC6322756; doi:10.1371/journal.pone.0210187)
Supplement: S3 Table — (XLSX) [file pone.0210187.s003.xlsx]

## Sheet: All dates and models
Culture	Site	Sample ID	UCIAMS ID	14C age BP	SD (years)	δ13C (‰)	% Marine C	Cal AD				Normal Boundary Model			Reference
								0.954		Median		0.954		Median
Dorset Pre-Inuit	Crow Head Cave	55	129486	1955	25	-12.8	110	415	840	630		400	605	505	This study
Dorset Pre-Inuit	Crow Head Cave	55B	129847	1965	20	-12.5	115	425	865	650		400	605	505	This study
Dorset Pre-Inuit	Crow Head Cave	55C	129850	1950	25	-13.5	96	360	750	565		400	605	505	This study
Dorset Pre-Inuit	Crow Head Cave	55E	129848	1960	25	-12.6	106	400	805	605		400	605	505	This study
Dorset Pre-Inuit	Eastern Point	174	125902	1935	15	-13.3	100	405	790	600		400	605	505	Raghavan et al. (2014)
Dorset Pre-Inuit	Englee/Lane's Cove	57	125907	2030	15	-13.2	102	310	710	520		390	595	495	Raghavan et al. (2014)
Dorset Pre-Inuit	Englee	70C	154055	2010	15	-13	106	345	745	555		395	600	500	This study
Dorset Pre-Inuit	Englee	70D	154058	2030	15	-12.8	110	340	750	555		390	595	495	Duggan et al. (2017)
Dorset Pre-Inuit	Englee	70 (2)	159451	1995	25	-13	106	370	780	570		395	600	500	This study
Dorset Pre-Inuit	Gargamelle Rockshelter	172_1	107240	2010	20	-12.8	110	375	785	575		395	600	500	Raghavan et al. (2014)
Dorset Pre-Inuit	Gargamelle Rockshelter	172_2	107241	2000	15	-13	106	360	775	565		395	600	500	Raghavan et al. (2014)
Dorset Pre-Inuit	Gargamelle Rockshelter	172_3	107242	2020	15	-12.5	115	380	795	590		395	600	500	Raghavan et al. (2014)
Dorset Pre-Inuit	Gargamelle Rockshelter	172_4	107243	2030	15	-13.3	100	290	695	510		390	595	495	Raghavan et al. (2014)
Dorset Pre-Inuit	Gargamelle Rockshelter	172_5	107244	2050	15	-12.9	108	315	725	530		385	590	495	Raghavan et al. (2014)
Dorset Pre-Inuit	Indian Cove	297	125905	1930	15	-13.2	102	415	805	615		400	605	505	Duggan et al. (2017)
Dorset Pre-Inuit	Indian Cove	298	125904	1960	20	-13.3	100	385	775	575		400	605	505	Duggan et al. (2017)
Dorset Pre-Inuit	Phillip's Garden	173B	125914	1905	15	-14	87	385	735	565		400	605	505	Raghavan et al. (2014)
												Constrain Model (using AD 1500* and AD 1829)
												0.954		Median
Beothuk	Big Island	240*	154061	675	20	-14.1	73	1440	1835	1615		1495	1695	1590	This study
Beothuk	Big Island	240*	GeoChron	549	62	-17.4	73	1535	…	1770		1530	1830	1695	Jerkic et al. 1995?
Beothuk	Big Island	265*	129844	500	25	-15	67	1545	…	1790		1530	1830	1725	Duggan et al. (2017)
Beothuk	Charles Arm	XIII-A-13a	170518	480	15	-15.4	60	1530	…	1780		1525	1835	1715	Duggan et al. (2017)
Beothuk	Charles Arm	XIII-A-13b	170519	415	15	-15.5	58	1665	…	1820		1645	1840	1750	Duggan et al. (2017)
Beothuk	Charles Arm	XIII-A-14	170520	405	15	-15.5	58	1670	…	1825		1645	1840	1750	This study
Beothuk	Comfort Island	152*	125898	590	15	-14.5	77	1540	…	1760		1525	1820	1680	Duggan et al. (2017)
Beothuk	Comfort Island	294	129840	590	25	-14.7	73	1525	…	1735		1490	1820	1650	Duggan et al. (2017)
Beothuk	Comfort Island	296	129841	610	25	-14.7	79	1535	…	1745		1500	1820	1660	Duggan et al. (2017)
Beothuk	Cranberry Island	151	125899	655	15	-14.6	75	1455	1880	1650		1445	1800	1595	Duggan et al. (2017)
Beothuk	Devil's Cove	299	125901	1335	15	-14.7	73	895	1255	1080		880	1190	1025	Duggan et al. (2017)
Beothuk	Devil's Cove	XIII-A-12a	170517	625	20	-14.2	83	1540	…	1755		1505	1820	1655	Duggan et al. (2017)
Beothuk	Fox Bar	270A	134694	555	20	-14.4	79	1620	…	1795		1535	1840	1730	This study
Beothuk	Fox Bar	270B	134695	665	20	-14.5	77	1455	1885	1650		1445	1800	1595	This study
Beothuk	Fox Bar	270C	134696	700	20	-13.8	90	1500	…	1705		1455	1710	1600	This study
Beothuk	Fox Bar	270D	159452	595	25	-15.4	62	1450	1950	1635		1445	1805	1595	This study
Beothuk	Fox Bar	270E	167188	755	15	-14.4	79	1420	1805	1580		1425	1660	1535	Duggan et al. (2017)
Beothuk	High Greco Island	290*	125903	545	15	-14.6	75	1545	…	1785		1535	1830	1720	Duggan et al. (2017)
Beothuk	Ladle Point	266*	129383	315	25	-16.6	39	1665	…	1820		1655	1840	1745	Duggan et al. (2017)
Beothuk	Long Island	XIII-A-1*	170510	540	15	-14.6	75	1615	…	1790		1535	1830	1725	Duggan et al. (2017)
Beothuk	Long Island	XIII-A-2-1*	170511	640	15	-15.2	63	1440	1810	1595		1495	1690	1585	This study
Beothuk	Long Island	XIII-A-2-2*	170512	510	15	-14.9	69	1545	…	1790		1535	1830	1730	This study
Beothuk	Long Island	XIII-A-8	170515	525	20	-14.4	79	1660	…	1815		1620	1845	1745	This study
Beothuk?	Rogers Cove	268	129845	640	15	-14.7	77	1485	…	1685		1470	1805	1615	Duggan et al. (2017)
Beothuk	Swan Island	291*	129839	530	25	-14.4	79	1655	…	1810		1545	1830	1740	This study
Beothuk	Swan Island	292	167195	710	15	-14	87	1465	1895	1665		1460	1690	1590	Duggan et al. (2017)
Beothuk	Swan Island	XIII-A-10*	170516	430	15	-15.2	63	1670	…	1825		1655	1830	1750	Duggan et al. (2017)
Beothuk	Western Indian Island	XIII-A3/c	170513	630	15	-15.1	65	1440	1835	1615		1440	1800	1580	This study
