# Supplementary material for: Dorset Pre-Inuit and Beothuk foodways in Newfoundland, ca. AD 500-1829
Source: PLoS One. 2019 Jan 7;14(1):e0210187. doi: 10.1371/journal.pone.0210187 (PMC6322756; doi:10.1371/journal.pone.0210187)
Supplement: S4 Table — (XLSX) [file pone.0210187.s004.xlsx]

## Sheet: Sheet1
Context	Site	Lab ID	Species	Common name	% Col.	%C	%N	C:N	δ13C (‰)	δ15N (‰)	Cluster
Dorset Palaeo-Inuit	Crow Head Cave	MARC 2330	Alle alle	Dovekie	14	44.6	15.9	3.3	-16.2	14.8	1
Dorset Palaeo-Inuit	Crow Head Cave	MARC 2331	Alle alle	Dovekie	15.9	41.8	15.1	3.2	-17.2	14.3	1
Dorset Palaeo-Inuit	Crow Head Cave	MARC 2332	Alle alle	Dovekie	12.9	43.1	15.4	3.3	-16.3	13.5	1
Dorset Palaeo-Inuit	Crow Head Cave	MARC 2333	Alle alle	Dovekie	13.6	44.8	15.7	3.3	-17.1	15.4	1
Dorset Palaeo-Inuit	Crow Head Cave	MARC 2334	Alle alle	Dovekie	14.5	42.5	15.2	3.3	-17.5	15.8	1
Dorset Palaeo-Inuit	Crow Head Cave	MARC 2335	Alle alle	Dovekie	14.2	44.6	15.8	3.3	-17.4	15.2	1
Dorset Palaeo-Inuit	Crow Head Cave	MARC 2336	Alle alle	Dovekie	11.1	42	14.8	3.3	-17.1	14.3	1
Dorset Palaeo-Inuit	Crow Head Cave	MARC 2337	Alle alle	Dovekie	8.5	40.8	14.6	3.3	-16.4	14.3	1
Dorset Palaeo-Inuit	Crow Head Cave	MARC 2338	Alle alle	Dovekie	15.8	42.6	15.1	3.3	-17	14.6	1
Dorset Palaeo-Inuit	Crow Head Cave	MARC 2339	Alle alle	Dovekie	13.9	41.6	14.8	3.3	-16.8	15.6	1
Dorset Palaeo-Inuit	Crow Head Cave	MARC 2344	Uria algaae	Common Murre	11	42.8	14.4	3.5	-15.9	16.9	1
Dorset Palaeo-Inuit	Crow Head Cave	MARC 2345	Uria algaae	Common Murre	13.3	43.7	15.2	3.4	-16.4	18	1
Dorset Palaeo-Inuit	Crow Head Cave	MARC 2346	Uria algaae	Common Murre	14	43.5	15.2	3.3	-16.2	17.6	1
Dorset Palaeo-Inuit	Crow Head Cave	MARC 2347	Uria algaae	Common Murre	13	43.3	14.9	3.4	-16.8	17.7	1
Dorset Palaeo-Inuit	Crow Head Cave	MARC 2348	Uria algaae	Common Murre	14.8	43.4	15.2	3.3	-15.6	17.6	1
Dorset Palaeo-Inuit	Crow Head Cave	MARC 3185	Uria algaae	Common Murre	8	27.2	9	3.5	-17.9	15.1	1
Dorset Palaeo-Inuit	Crow Head Cave	MARC 2349	Fratercula arctica	Common Puffin	14.9	43.5	15.1	3.4	-15.4	14.3	1
Dorset Palaeo-Inuit	Crow Head Cave	MARC 2350	Fratercula arctica	Common Puffin	14.3	42.9	15.1	3.3	-15.6	13.8	1
Dorset Palaeo-Inuit	Crow Head Cave	MARC 3310	Pinguinus impennis	Great auk	19.2	44.4	16.1	3.2	-16.1	11.8	1
Dorset Palaeo-Inuit	Crow Head Cave	MARC 3311	Pinguinus impennis	Great auk	17	44.6	15.9	3.3	-15.9	13.2	1
Dorset Palaeo-Inuit	Crow Head Cave	MARC 3312	Pinguinus impennis	Great auk	19.2	44.9	16.2	3.2	-15.8	14.9	1
Dorset Palaeo-Inuit	Crow Head Cave	MARC 3321	Melanitta sp.	Scoter	16.9	42.6	15.1	3.2	-10.7	15.5	2
Dorset Palaeo-Inuit	Crow Head Cave	MARC 3317	Melanitta sp.	Scoter	17.7	43.1	15.5	3.2	-10.6	15.6	2
Beothuk	Boyd's Cove	MARC 3166	Somateria sp.	Eider duck	6.7	39.8	14	3.3	-9.6	12	2
Beothuk	Boyd's Cove	MARC 3173	Cepphus grylle	Black guillemot	16.1	41.4	15	3.2	-15.1	13.8	1
Beothuk	Boyd's Cove	MARC 3172	Phalacrocorux sp.	Cormorant	9.5	38.4	13.9	3.2	-10.4	15.3	2
Beothuk	Boyd's Cove	MARC 3173	Phalacrocorux sp.	Cormorant	12.1	42.3	15.2	3.2	-11.7	12.5	2
Dorset Palaeo-Inuit	Crow Head Cave	MARC 3315	Branta canadensis	Canada Goose	19.5	43	15.6	3.2	-18.8	3.8	3
Dorset Palaeo-Inuit	Crow Head Cave	MARC 3294	Branta canadensis	Canada Goose	6.4	42.8	15.2	3.3	-14.7	6.6	3
Dorset Palaeo-Inuit	Crow Head Cave	MARC 3295	Branta canadensis	Canada Goose	10.5	43.4	15.3	3.2	-16.7	7.4	3
Dorset Palaeo-Inuit	Crow Head Cave	MARC 3302	Branta canadensis	Canada Goose	4.6	39.1	12.7	3.6	-17.8	6	3
Dorset Palaeo-Inuit	Crow Head Cave	MARC 3303	Branta canadensis	Canada Goose	8.4	43.7	14.9	3.4	-19.6	6.6	3
Beothuk	Boyd's Cove	MARC 3165	Branta canadensis	Canada Goose	7.6	38.2	14.1	3.2	-8.4	10	Not incl. in analysis
Beothuk	Boyd's Cove	MARC 3178	Branta canadensis	Canada Goose	16.6	42.9	15.7	3.2	-6.9	8.4	Not incl. in analysis
Beothuk	Boyd's Cove	MARC 3183	Gavia immer	Common loon	10.9	44.9	12.9	4.1	-21.2	13	Not incl. in analysis
Dorset Palaeo-Inuit	Crow Head Cave	MARC 3319	Lagopus sp.	Ptarmigan	16.5	44.6	15.5	3.3	-20.2	0.5	3
Dorset Palaeo-Inuit	Crow Head Cave	MARC 2355	Lagopus sp.	Ptarmigan	15	39.7	14.1	3.3	-20.1	1.3	3
Dorset Palaeo-Inuit	Crow Head Cave	MARC 2356	Lagopus sp.	Ptarmigan	14.4	42.7	15	3.3	-19.2	1.2	3
Dorset Palaeo-Inuit	Crow Head Cave	MARC 2340	Gadus sp.	Codfish	10.8	41.6	14.8	3.3	-13.9	16.7	2
Dorset Palaeo-Inuit	Crow Head Cave	MARC 3313	Gadus sp.	Codfish		44.3	16.7	3.1	-14.4	14.2	1
Dorset Palaeo-Inuit	Crow Head Cave	MARC 3314	Gadus sp.	Codfish	8.6	44.8	16	3.3	-16.1	14.9	1
Dorset Palaeo-Inuit	Crow Head Cave	MARC 3323	Tautogolabrus sp.	Cunner	17.4	45	16.8	3.1	-16.4	12.1	1
Dorset Palaeo-Inuit	Crow Head Cave	MARC 3327	Tautogolabrus sp.	Cunner	14.6	44.3	13.5	3.2	-15.1	13.5	1
Dorset Palaeo-Inuit	Crow Head Cave	MARC 3324	Sebastes sp.	Redfish	9.7	41.2	15.5	3.1	-14.5	13.5	1
Dorset Palaeo-Inuit	Crow Head Cave	MARC 3325	Myoxocephalus sp.	Sculpin	10.9	44	16.4	3.1	-13.1	16.2	2
Dorset Palaeo-Inuit	Crow Head Cave	MARC 3326	Myoxocephalus sp.	Sculpin	12.9	44.3	16.2	3.2	-10.7	14.6	2
Dorset Palaeo-Inuit	Crow Head Cave	MARC 2342	Myoxocephalus sp.	Sculpin	10.6	42.6	15.4	3.2	-10.4	14.8	2
Dorset Palaeo-Inuit	Crow Head Cave	MARC 2343	Myoxocephalus sp.	Sculpin	10	43.7	15.1	3.4	-12.7	13.6	2
Beothuk	Boyd's Cove	MARC 3169	Myoxocephalus sp.	Sculpin	7.2	39.8	14.5	3.2	-10.7	14.4	2
Beothuk	Boyd's Cove	MARC 3177	Osmeridae sp.	Smelt	7.5	40.8	14.6	3.3	-18.7	10.3	1
Dorset Palaeo-Inuit	Peat Garden North	MARC 3291	Phoca groenlandicus	Harp seal	8	42.2	14.6	3.4	-15	14.4	1
Dorset Palaeo-Inuit	Peat Garden North	MARC 3299	Phoca groenlandicus	Harp seal	10.6	39.9	14.4	3.2	-12.5	17.1	2
Dorset Palaeo-Inuit	Peat Garden North	MARC 3306	Phoca groenlandicus	Harp seal	9.4	44.4	15.3	3.4	-15.4	16	1
Dorset Palaeo-Inuit	Peat Garden North	MARC 3307	Phoca groenlandicus	Harp seal	12.9	41.3	14.2	3.4	-15.1	14.7	1
Dorset Palaeo-Inuit	Crow Head Cave	MARC 3318	Phoca groenlandicus	Harp seal	5.2	44.3	14.2	3.6	-15.7	16	1
Beothuk	Beaches	MARC 3199	Phoca groenlandicus	Harp seal	11.4	42.7	15.7	3.2	-12.7	19.8	2
Beothuk	Boyd's Cove	MARC 3179	Erignathus barbatus	Bearded seal	11.9	44	16.1	3.2	-13.6	16.2	2
Beothuk	Boyd's Cove	MARC 3181	Phoca vitulina	Harbour seal	1.6	9.3	2.2	4.8	-17.3	19.2	Not incl. in analysis
Beothuk	Beaches	MARC 3189	Phoca vitulina	Harbour seal	8.5	36.4	13.6	3.1	-14.7	16.8	1
Beothuk	Beaches	MARC 3198	Phoca vitulina	Harbour seal	5.6	36	12.8	3.3	-15.2	15.6	1
Dorset Palaeo-Inuit	Peat Garden North	MARC 3296	Phocidae sp.	Seal	6.6	43.7	14.6	3.5	-13.7	16	2
Dorset Palaeo-Inuit	Peat Garden North	MARC 3304	Phocidae sp.	Seal	3.3	34.9	12.4	3.3	-14.5	15.4	1
Dorset Palaeo-Inuit	Crow Head Cave	MARC 3328	Phocidae sp.	Seal	17.9	39.1	14.2	3.2	-15	15.9	1
Dorset Palaeo-Inuit	Crow Head Cave	MARC 2351	Phocidae sp.	Seal	13.3	42.6	15.1	3.3	-13.7	16.4	2
Dorset Palaeo-Inuit	Crow Head Cave	MARC 2352	Phocidae sp.	Seal	19	41.6	15	3.2	-14.4	13.4	1
Beothuk	Port au Port	MARC 3213	Phocidae sp.	Seal	5.4	43.1	15.4	3.3	-15.4	14.2	1
Beothuk	Beaches	MARC 3192	Phocidae sp.	Seal	11.1	43.4	15.9	3.2	-14.4	17.4	1
Beothuk	Parke's Beach	MARC 3205	Phocidae sp.	Seal	3.4	37.5	13.2	3.3	-15.1	18	1
Beothuk	Parke's Beach	MARC 3205D	Phocidae sp.	Seal	3.4	38.2	13.4	3.3	-15.1	15.2	1
Beothuk	Beaches	MARC 3188	Lutra canadensis	Otter	13.8	44.1	16.4	3.1	-11.5	18.4	2
Beothuk	Beaches	MARC 3194	Lutra canadensis	Otter	6.9	35.3	13	3.2	-10.7	18.7	2
Beothuk	Beaches	MARC 3196	Lutra canadensis	Otter	5.2	40.6	15.1	3.1	-12.1	17.9	2
Beothuk	Boyd's Cove	MARC 3168	Lutra canadensis	Otter	5.7	39.5	14.2	3.2	-8.9	16.2	2
Beothuk	Boyd's Cove	MARC 3180	Lutra canadensis	Otter	6.7	41.2	14.7	3.3	-9.7	15.7	2
Beothuk	Boyd's Cove	MARC 3184	Lutra canadensis	Otter	5.1	42.6	15.4	3.2	-9.9	15.8	2
Dorset Palaeo-Inuit	Crow Head Cave	MARC 2352	Ursus maritimus	Polar bear	23	44.1	16.2	3.2	-14.1	19.3	2
Beothuk	Boyd's Cove	MARC 3174	Ursus maritimus	Polar bear	4.8	39.3	13.8	3.3	-13.9	19.8	2
Dorset Palaeo-Inuit	Peat Garden North	MARC 3297	U. americanus	Black bear	17.8	43.9	15.5	3.3	-20.7	8.4	3
Beothuk	Beaches	MARC 3190	U. americanus	Black bear	10.5	42.8	16.1	3.1	-18.7	9.3	3
Beothuk	Beaches	MARC 3190D	U. americanus	Black bear	10.5	44.3	16.4	3.2	-18.6	8.8	3
Beothuk	Wigwam Brook	MARC 3203	U. americanus	Black bear	16.5	45.9	16.7	3.2	-19.6	7.2	3
Beothuk	Beaches	MARC 3195	Vulpes Sp.	Fox	5.3	40.7	14.1	3.4	-16.5	14.6	3
Dorset Palaeo-Inuit	Peat Garden North	MARC 3298	Lepus arcticus	Arctic hare	14.3	43.3	15.3	3.3	-22.2	2.5	3
Dorset Palaeo-Inuit	Crow Head Cave	MARC 2358	Lepus arcticus	Arctic hare	14.7	39.7	14.2	3.3	-20.6	0.5	3
Dorset Palaeo-Inuit	Crow Head Cave	MARC 2357	Martes martes	Pine marten	20	43.8	16	3.2	-20.9	6.2	3
Dorset Palaeo-Inuit	Crow Head Cave	MARC 3320	Odontra zibethicus	Muskrat	21.9	44.6	15.1	3.5	-22.5	5.9	3
Dorset Palaeo-Inuit	Crow Head Cave	MARC 3322	Castor canadensis	Beaver	13.7	45	16.3	3.2	-21.5	4.2	3
Beothuk	Port au Port	MARC 3212	Castor canadensis	Beaver	4.9	41.4	14	3.4	-22.5	2.9	3
Beothuk	Beaches	MARC 3197	Castor canadensis	Beaver	8.7	41.1	15	3.2	-21.7	2.5	3
Beothuk	Wigwam Brook	MARC 3202	Castor canadensis	Beaver	5.7	39.5	14.8	3.1	-22.2	1.7	3
Beothuk	Parke's Beach	MARC 3209	Castor canadensis	Beaver	8	43	16	3.1	-22.9	1.6	3
Dorset Palaeo-Inuit	Peat Garden North	MARC 3292	Rangifer tarandus	Caribou	3.4	36	11.9	3.5	-20.5	3.2	3
Dorset Palaeo-Inuit	Peat Garden North	MARC 3300	Rangifer tarandus	Caribou	4.9	33.3	11	3.5	-19.7	3.6	3
Dorset Palaeo-Inuit	Peat Garden North	MARC 3301	Rangifer tarandus	Caribou	5.9	40.5	14	3.4	-18.9	1.5	3
Dorset Palaeo-Inuit	Peat Garden North	MARC 3305	Rangifer tarandus	Caribou	5.2	-	-	-	-	-	Not incl. in analysis
Beothuk	Port au Port	MARC 3210	Rangifer tarandus	Caribou	1.7	39.1	14.2	3.2	-18.5	4.4	3
Beothuk	Port au Port	MARC 3211	Rangifer tarandus	Caribou	11.4	36.6	12.2	3.5	-19.9	5.1	3
Beothuk	Beaches	MARC 3186	Rangifer tarandus	Caribou	3	35.2	12.2	3.4	-18	5.8	3
Beothuk	Beaches	MARC 3200	Rangifer tarandus	Caribou	9	42.3	15.2	3.2	-18.7	3.3	3
Beothuk	Indian Point	MARC 3214	Rangifer tarandus	Caribou	14.2	84.2	30.2	3.3	-16.7	8.9	Not incl. in analysis
Beothuk	Indian Point	MARC 3214D	Rangifer tarandus	Caribou	14.2	44.6	16	3.3	-18.3	3.3	3
Beothuk	Indian Point	MARC 3215	Rangifer tarandus	Caribou	16.7	35.1	13.1	3.1	-18.2	4.6	3
Beothuk	Indian Point	MARC3216	Rangifer tarandus	Caribou	12.4	44.4	16.4	3.2	-19.2	1.5	3
Beothuk	Indian Point	MARC 3216D	Rangifer tarandus	Caribou	12.4	45.5	16.3	3.3	-18.8	1.6	3
Beothuk	Wigwam Brook	MARC 3201	Rangifer tarandus	Caribou	9.5	43.3	16.3	3.1	-18	5.6	3
Beothuk	Wigwam Brook	MARC 3204	Rangifer tarandus	Caribou	17.4	41.8	15.4	3.2	-18.8	4.5	3
Beothuk	Parke's Beach	MARC 3207	Rangifer tarandus	Caribou	10.4	40.2	14.2	3.3	-18.7	3.8	3
Beothuk	Boyd's Cove	MARC 3182	Rangifer tarandus	Caribou	4.8	43.9	14.6	3.5	-20.5	2	3
